# Supplementary material for: Extensive iron–water exchange at Earth’s core–mantle boundary can explain seismic anomalies
Source: Nat Commun. 2024 Oct 15;15:8701. doi: 10.1038/s41467-024-52677-9 (PMC11480218; doi:10.1038/s41467-024-52677-9)
Supplement: Supplementary file 3 — Source data [file 41467_2024_52677_MOESM3_ESM.zip]

Archive with 5 entries (5 files):
- Source Data/Source Data Fig4.xlsx
- Source Data/Source Data FigS1.xlsx
- Source Data/Source Data FigS4.xlsx
- Source Data/Source Data FigS5.xlsx
- Source Data/Source Data FigS6.xlsx
