# Supplementary material for: Extensive iron–water exchange at Earth’s core–mantle boundary can explain seismic anomalies
Source: Nat Commun. 2024 Oct 15;15:8701. doi: 10.1038/s41467-024-52677-9 (PMC11480218; doi:10.1038/s41467-024-52677-9)
Supplement: Supplementary file 3 — Source data [file 41467_2024_52677_MOESM3_ESM.zip › Source Data/Source Data Fig4.xlsx]

## Sheet: Fig4a (volume fraction)
Water ratio	PPv	Fp	Fp (minus 5% melt)
0	0.8	0.2	0.15
0.002	0.798	0.202	0.152
0.02	0.784	0.216	0.166
0.04	0.768	0.232	0.182
0.06	0.752	0.248	0.198
0.08	0.737	0.263	0.213
0.1	0.721	0.279	0.229
0.12	0.706	0.294	0.244
0.14	0.691	0.309	0.259
0.16	0.676	0.324	0.274
0.18	0.661	0.339	0.289
0.2	0.646	0.354	0.304
0.22	0.631	0.369	0.319
0.24	0.617	0.383	0.333
0.26	0.602	0.398	0.348
0.28	0.588	0.412	0.362
0.3	0.573	0.427	0.377
0.32	0.559	0.441	0.391
0.34	0.545	0.455	0.405
0.36	0.531	0.469	0.419
0.38	0.517	0.483	0.433
0.4	0.503	0.497	0.447
0.42	0.489	0.511	0.461
0.44	0.475	0.525	0.475
0.46	0.461	0.539	0.489
0.48	0.447	0.553	0.503
0.5	0.434	0.566	0.516
0.52	0.42	0.58	0.53
0.54	0.407	0.593	0.543
0.56	0.393	0.607	0.557
0.58	0.38	0.62	0.57
0.6	0.367	0.633	0.583

## Sheet: Fig4b (Fe number)
Water ratio	PPv Fe#	Fp Fe#	PPV Fe# (5% melt)	Fp Fe# (5% melt)
0	0.042	0.18	0.015	0.072
0.002	0.043	0.185	0.017	0.079
0.02	0.055	0.224	0.03	0.134
0.04	0.067	0.263	0.044	0.187
0.06	0.079	0.299	0.057	0.233
0.08	0.09	0.331	0.07	0.274
0.1	0.101	0.36	0.083	0.311
0.12	0.112	0.388	0.095	0.345
0.14	0.123	0.413	0.107	0.375
0.16	0.134	0.436	0.119	0.403
0.18	0.145	0.458	0.131	0.429
0.2	0.155	0.479	0.142	0.453
0.22	0.166	0.498	0.153	0.475
0.24	0.176	0.516	0.165	0.497
0.26	0.186	0.534	0.176	0.516
0.28	0.197	0.55	0.187	0.535
0.3	0.207	0.566	0.198	0.553
0.32	0.217	0.581	0.209	0.57
0.34	0.228	0.596	0.22	0.586
0.36	0.238	0.61	0.231	0.601
0.38	0.249	0.623	0.243	0.616
0.4	0.259	0.636	0.254	0.63
0.42	0.27	0.649	0.265	0.643
0.44	0.28	0.661	0.276	0.656
0.46	0.291	0.672	0.288	0.669
0.48	0.302	0.684	0.299	0.681
0.5	0.313	0.695	0.311	0.693
0.52	0.324	0.705	0.323	0.704
0.54	0.335	0.716	0.335	0.716
0.56	0.346	0.726	0.347	0.726
0.58	0.358	0.736	0.359	0.737
0.6	0.37	0.746	0.372	0.747

## Sheet: Fig4c (Density of minerals)  
Water ratio	Fp (g/cm3)	PPv (g/cm3)
0	5.761	5.467
0.002	5.78	5.469
0.02	5.94	5.487
0.04	6.099	5.507
0.06	6.243	5.526
0.08	6.374	5.544
0.1	6.493	5.562
0.12	6.603	5.58
0.14	6.705	5.597
0.16	6.801	5.614
0.18	6.89	5.631
0.2	6.973	5.648
0.22	7.052	5.665
0.24	7.127	5.682
0.26	7.197	5.698
0.28	7.265	5.715
0.3	7.329	5.731
0.32	7.39	5.748
0.34	7.449	5.764
0.36	7.506	5.781
0.38	7.56	5.798
0.4	7.612	5.814
0.42	7.663	5.831
0.44	7.712	5.848
0.46	7.759	5.866
0.48	7.806	5.883
0.5	7.85	5.9
0.52	7.894	5.918
0.54	7.936	5.936
0.56	7.978	5.954
0.58	8.018	5.973
0.6	8.058	5.992

## Sheet: Fig4d (Bulk Density) 
Water ratio	PPv + Fp (g/cm3)	PPv + Fp + 5% melt (g/cm3)	Brd + Fp (g/cm3)	Brd + Fp + 5% melt (g/cm3)
0	5.526	5.513	5.469	5.456
0.002	5.532	5.519	5.475	5.462
0.02	5.585	5.571	5.529	5.515
0.04	5.644	5.63	5.589	5.574
0.06	5.703	5.688	5.649	5.634
0.08	5.763	5.747	5.709	5.693
0.1	5.822	5.805	5.769	5.753
0.12	5.881	5.864	5.829	5.812
0.14	5.94	5.923	5.889	5.872
0.16	5.999	5.981	5.949	5.932
0.18	6.058	6.04	6.009	5.991
0.2	6.117	6.099	6.07	6.051
0.22	6.177	6.158	6.13	6.111
0.24	6.236	6.216	6.19	6.171
0.26	6.295	6.275	6.25	6.23
0.28	6.354	6.334	6.31	6.29
0.3	6.413	6.393	6.37	6.35
0.32	6.472	6.452	6.43	6.41
0.34	6.531	6.511	6.49	6.47
0.36	6.59	6.57	6.55	6.529
0.38	6.65	6.628	6.61	6.589
0.4	6.709	6.687	6.67	6.649
0.42	6.768	6.746	6.73	6.709
0.44	6.827	6.805	6.791	6.769
0.46	6.886	6.864	6.851	6.829
0.48	6.945	6.923	6.911	6.889
0.5	7.004	6.982	6.971	6.949
0.52	7.064	7.041	7.031	7.008
0.54	7.123	7.1	7.091	7.068
0.56	7.182	7.159	7.151	7.128
0.58	7.241	7.218	7.211	7.188
0.6	7.3	7.277	7.277	7.277

## Sheet: Fig4e (Vp) 
Water ratio	PPv + Fp (km/s)	PPv + Fp + 5% melt (km/s)	Brd + Fp (km/s)	Brd + Fp + 5% melt (km/s)
0	13.608	12.944	13.53	12.861
0.002	13.596	12.933	13.518	12.85
0.02	13.481	12.833	13.405	12.752
0.04	13.354	12.722	13.279	12.642
0.06	13.226	12.611	13.153	12.533
0.08	13.098	12.501	13.027	12.424
0.1	12.971	12.39	12.902	12.315
0.12	12.843	12.28	12.776	12.205
0.14	12.716	12.169	12.65	12.096
0.16	12.589	12.059	12.525	11.987
0.18	12.462	11.948	12.4	11.878
0.2	12.336	11.838	12.275	11.769
0.22	12.21	11.727	12.151	11.66
0.24	12.085	11.617	12.028	11.551
0.26	11.961	11.507	11.905	11.443
0.28	11.837	11.396	11.782	11.334
0.3	11.713	11.286	11.66	11.225
0.32	11.591	11.176	11.539	11.116
0.34	11.468	11.066	11.419	11.007
0.36	11.347	10.956	11.299	10.898
0.38	11.226	10.845	11.179	10.789
0.4	11.106	10.735	11.061	10.681
0.42	10.987	10.625	10.943	10.572
0.44	10.869	10.515	10.826	10.463
0.46	10.751	10.405	10.709	10.354
0.48	10.633	10.295	10.593	10.246
0.5	10.517	10.185	10.478	10.137
0.52	10.401	10.075	10.364	10.028
0.54	10.286	9.965	10.25	9.92
0.56	10.172	9.855	10.137	9.811
0.58	10.058	9.745	10.025	9.702
0.6	9.946	9.635	9.913	9.594

## Sheet: Fig4f (Vs) 
Water ratio	PPv + Fp (km/s)	PPv + Fp + 5% melt (km/s)	Brd + Fp (km/s)	Brd + Fp + 5% melt (km/s)
0	7.122	6.288	6.89	6.074
0.002	7.112	6.28	6.881	6.066
0.02	7.024	6.203	6.798	5.993
0.04	6.926	6.118	6.706	5.913
0.06	6.828	6.035	6.615	5.833
0.08	6.731	5.953	6.524	5.755
0.1	6.634	5.871	6.433	5.677
0.12	6.537	5.79	6.343	5.6
0.14	6.441	5.709	6.253	5.523
0.16	6.346	5.629	6.164	5.447
0.18	6.252	5.55	6.075	5.372
0.2	6.158	5.471	5.987	5.297
0.22	6.065	5.393	5.899	5.222
0.24	5.973	5.315	5.812	5.148
0.26	5.881	5.238	5.726	5.075
0.28	5.79	5.161	5.64	5.002
0.3	5.7	5.084	5.555	4.929
0.32	5.611	5.008	5.471	4.856
0.34	5.523	4.932	5.387	4.784
0.36	5.436	4.857	5.304	4.713
0.38	5.349	4.782	5.222	4.642
0.4	5.263	4.707	5.141	4.571
0.42	5.178	4.633	5.06	4.5
0.44	5.094	4.559	4.981	4.43
0.46	5.011	4.486	4.902	4.36
0.48	4.929	4.412	4.823	4.29
0.5	4.847	4.339	4.746	4.221
0.52	4.766	4.267	4.669	4.152
0.54	4.686	4.194	4.592	4.083
0.56	4.607	4.122	4.517	4.014
0.58	4.529	4.05	4.442	3.946
0.6	4.451	3.979	4.368	3.878
