# Supplementary material for: Extensive iron–water exchange at Earth’s core–mantle boundary can explain seismic anomalies
Source: Nat Commun. 2024 Oct 15;15:8701. doi: 10.1038/s41467-024-52677-9 (PMC11480218; doi:10.1038/s41467-024-52677-9)
Supplement: Supplementary file 3 — Source data [file 41467_2024_52677_MOESM3_ESM.zip › Source Data/Source Data FigS1.xlsx]

## Sheet: FTIR
Wave number (/cm)	Starting sample	Recevered sample
3000.7	-0.32958	-0.13771
3001.7	-0.11552	-0.13106
3002.6	0.11371	-0.1242
3003.6	0.26338	-0.11525
3004.6	0.29307	-0.10695
3005.5	0.21309	-0.10253
3006.5	0.064337	-0.1001
3007.4	-0.10849	-0.096922
3008.4	-0.27106	-0.090699
3009.4	-0.39972	-0.080652
3010.3	-0.4772	-0.067834
3011.3	-0.49395	-0.054439
3012.3	-0.45446	-0.042544
3013.2	-0.3813	-0.032906
3014.2	-0.3079	-0.02454
3015.2	-0.26186	-0.015244
3016.1	-0.24899	-0.0028226
3017.1	-0.25244	0.013753
3018.1	-0.24838	0.033776
3019	-0.22758	0.055176
3020	-0.20531	0.075566
3020.9	-0.21126	0.093427
3021.9	-0.26519	0.10878
3022.9	-0.35716	0.12298
3023.8	-0.44845	0.13779
3024.8	-0.49415	0.15408
3025.8	-0.47064	0.17111
3026.7	-0.38971	0.18667
3027.7	-0.29015	0.19814
3028.7	-0.21366	0.20394
3029.6	-0.18095	0.20454
3030.6	-0.18526	0.20259
3031.6	-0.20572	0.20178
3032.5	-0.22908	0.20532
3033.5	-0.26168	0.21448
3034.4	-0.32339	0.22814
3035.4	-0.42788	0.24329
3036.4	-0.56432	0.25644
3037.3	-0.69362	0.26515
3038.3	-0.76297	0.26906
3039.3	-0.7297	0.27014
3040.2	-0.58276	0.27182
3041.2	-0.35191	0.27752
3042.2	-0.10134	0.28915
3043.1	0.092761	0.30617
3044.1	0.17248	0.3258
3045	0.12308	0.34431
3046	-0.022457	0.35883
3047	-0.20209	0.36879
3047.9	-0.3555	0.37622
3048.9	-0.44926	0.38466
3049.9	-0.48549	0.39734
3050.8	-0.49128	0.41545
3051.8	-0.49745	0.43766
3052.8	-0.5181	0.46088
3053.7	-0.54366	0.48191
3054.7	-0.54977	0.49893
3055.7	-0.5158	0.51223
3056.6	-0.43993	0.52366
3057.6	-0.34253	0.53538
3058.5	-0.25564	0.54867
3059.5	-0.20606	0.56327
3060.5	-0.20234	0.57777
3061.4	-0.23408	0.59052
3062.4	-0.28183	0.60064
3063.4	-0.3294	0.60858
3064.3	-0.36877	0.6159
3065.3	-0.39594	0.62453
3066.3	-0.40323	0.63575
3067.2	-0.37811	0.64959
3068.2	-0.31172	0.66478
3069.2	-0.21208	0.67937
3070.1	-0.10971	0.69165
3071.1	-0.047101	0.70104
3072	-0.054311	0.70837
3073	-0.12731	0.7155
3074	-0.22594	0.72451
3074.9	-0.29601	0.73667
3075.9	-0.29974	0.75191
3076.9	-0.23516	0.7689
3077.8	-0.13287	0.78578
3078.8	-0.035257	0.80116
3079.8	0.027542	0.81473
3080.7	0.047691	0.82735
3081.7	0.032321	0.84039
3082.7	-0.011556	0.85475
3083.6	-0.083681	0.87021
3084.6	-0.18398	0.88533
3085.5	-0.29984	0.89815
3086.5	-0.4015	0.90726
3087.5	-0.45188	0.91268
3088.4	-0.4259	0.91601
3089.4	-0.32661	0.91986
3090.4	-0.18815	0.92669
3091.3	-0.062527	0.93779
3092.3	0.0036374	0.95271
3093.3	-0.008601	0.96951
3094.2	-0.081749	0.98565
3095.2	-0.17107	0.99908
3096.2	-0.2275	1.0092
3097.1	-0.22155	1.0169
3098.1	-0.15758	1.0245
3099	-0.070503	1.0346
3100	-0.0069183	1.0488
3101	0.0011522	1.067
3101.9	-0.046789	1.0868
3102.9	-0.12189	1.1047
3103.9	-0.18552	1.1177
3104.8	-0.21025	1.1244
3105.8	-0.18969	1.1265
3106.8	-0.1329	1.1276
3107.7	-0.052576	1.1322
3108.7	0.042864	1.1429
3109.7	0.14723	1.1591
3110.6	0.25033	1.1776
3111.6	0.33567	1.1936
3112.5	0.38701	1.2039
3113.5	0.39825	1.208
3114.5	0.37753	1.2086
3115.4	0.3407	1.2104
3116.4	0.30025	1.217
3117.4	0.25875	1.2296
3118.3	0.21288	1.2461
3119.3	0.16277	1.2628
3120.3	0.11844	1.2759
3121.2	0.096067	1.284
3122.2	0.10761	1.2883
3123.2	0.15167	1.2919
3124.1	0.21352	1.2981
3125.1	0.27366	1.3087
3126	0.31974	1.3233
3127	0.33282	1.3395
3128	0.33927	1.3544
3128.9	0.35658	1.3655
3129.9	0.38992	1.372
3130.9	0.43336	1.3749
3131.8	0.47362	1.3767
3132.8	0.4978	1.3803
3133.8	0.50122	1.3879
3134.7	0.49033	1.4003
3135.7	0.47982	1.4161
3136.7	0.48535	1.4327
3137.6	0.51634	1.4467
3138.6	0.57175	1.4562
3139.5	0.64112	1.4611
3140.5	0.70911	1.4638
3141.5	0.76166	1.4679
3142.4	0.79043	1.4762
3143.4	0.79443	1.4892
3144.4	0.77807	1.5051
3145.3	0.74795	1.5207
3146.3	0.70949	1.5333
3147.3	0.66601	1.5422
3148.2	0.61988	1.549
3149.2	0.57539	1.5565
3150.2	0.54005	1.5669
3151.1	0.52334	1.5808
3152.1	0.53276	1.5965
3153	0.5708	1.6115
3154	0.63455	1.6235
3155	0.7188	1.6317
3155.9	0.81925	1.6367
3156.9	0.93253	1.641
3157.9	1.0524	1.647
3158.8	1.1659	1.6563
3159.8	1.2546	1.6691
3160.8	1.3028	1.6839
3161.7	1.3071	1.6986
3162.7	1.2814	1.7113
3163.6	1.2521	1.7211
3164.6	1.2457	1.7291
3165.6	1.2782	1.7368
3166.5	1.3518	1.7456
3167.5	1.458	1.7559
3168.5	1.5849	1.7671
3169.4	1.7193	1.778
3170.4	1.8454	1.7876
3171.4	1.9417	1.796
3172.3	1.9847	1.8041
3173.3	1.9586	1.8126
3174.3	1.8677	1.8224
3175.2	1.7417	1.8337
3176.2	1.6277	1.8462
3177.1	1.572	1.8595
3178.1	1.6005	1.8728
3179.1	1.7078	1.8855
3180	1.8607	1.8965
3181	2.0144	1.9055
3182	2.1339	1.9129
3182.9	2.209	1.9198
3183.9	2.2544	1.9279
3184.9	2.2966	1.9387
3185.8	2.3572	1.9522
3186.8	2.4427	1.967
3187.8	2.5457	1.9808
3188.7	2.6521	1.9914
3189.7	2.7502	1.9985
3190.6	2.8342	2.0037
3191.6	2.9027	2.0097
3192.6	2.9562	2.0189
3193.5	2.996	2.0318
3194.5	3.026	2.0468
3195.5	3.0528	2.0609
3196.4	3.0838	2.0714
3197.4	3.1231	2.077
3198.4	3.1699	2.0793
3199.3	3.2207	2.0811
3200.3	3.2753	2.0861
3201.3	3.3395	2.0964
3202.2	3.4227	2.1118
3203.2	3.5285	2.1298
3204.1	3.6465	2.1466
3205.1	3.7516	2.159
3206.1	3.8145	2.1662
3207	3.8192	2.1701
3208	3.7749	2.1745
3209	3.713	2.183
3209.9	3.6701	2.1969
3210.9	3.6681	2.2151
3211.9	3.7038	2.234
3212.8	3.7558	2.25
3213.8	3.8018	2.2613
3214.8	3.8358	2.2683
3215.7	3.8717	2.2735
3216.7	3.933	2.2798
3217.6	4.0348	2.2889
3218.6	4.1723	2.3011
3219.6	4.3209	2.315
3220.5	4.4471	2.3283
3221.5	4.5221	2.3393
3222.5	4.531	2.3473
3223.4	4.4765	2.353
3224.4	4.3771	2.3582
3225.4	4.2636	2.3652
3226.3	4.1742	2.3756
3227.3	4.1445	2.3894
3228.3	4.1962	2.405
3229.2	4.3274	2.4199
3230.2	4.5107	2.4318
3231.1	4.703	2.4402
3232.1	4.8611	2.4467
3233.1	4.9585	2.4539
3234	4.9905	2.4642
3235	4.9691	2.4782
3236	4.9116	2.4944
3236.9	4.8334	2.5101
3237.9	4.7464	2.5228
3238.9	4.6632	2.5318
3239.8	4.5994	2.5385
3240.8	4.5711	2.5452
3241.8	4.5893	2.5538
3242.7	4.6543	2.5648
3243.7	4.7541	2.5773
3244.6	4.8677	2.5897
3245.6	4.9712	2.6013
3246.6	5.0446	2.6118
3247.5	5.0766	2.6219
3248.5	5.0671	2.6321
3249.5	5.0258	2.6425
3250.4	4.9693	2.6528
3251.4	4.9153	2.6628
3252.4	4.8775	2.6728
3253.3	4.8616	2.6835
3254.3	4.865	2.6952
3255.3	4.88	2.7075
3256.2	4.9	2.7191
3257.2	4.9224	2.7288
3258.1	4.95	2.7361
3259.1	4.9863	2.7422
3260.1	5.0299	2.7493
3261	5.0706	2.76
3262	5.0923	2.7753
3263	5.0799	2.7939
3263.9	5.0299	2.8127
3264.9	4.9556	2.8282
3265.9	4.885	2.8383
3266.8	4.8487	2.8433
3267.8	4.8653	2.8461
3268.8	4.9308	2.8505
3269.7	5.0191	2.8588
3270.7	5.094	2.871
3271.6	5.1284	2.8847
3272.6	5.1196	2.8964
3273.6	5.092	2.9043
3274.5	5.0828	2.9093
3275.5	5.1203	2.9142
3276.5	5.2076	2.9225
3277.4	5.3201	2.9359
3278.4	5.4193	2.9532
3279.4	5.4749	2.9716
3280.3	5.4822	2.9879
3281.3	5.4649	3.0006
3282.3	5.4597	3.0103
3283.2	5.4949	3.0187
3284.2	5.5754	3.0279
3285.1	5.6819	3.0387
3286.1	5.7844	3.0509
3287.1	5.8611	3.0639
3288	5.9113	3.077
3289	5.9531	3.0902
3290	6.0105	3.1035
3290.9	6.0979	3.1175
3291.9	6.2124	3.1326
3292.9	6.3391	3.1493
3293.8	6.463	3.1678
3294.8	6.5794	3.1876
3295.7	6.6947	3.2075
3296.7	6.8195	3.2256
3297.7	6.9596	3.2404
3298.6	7.1146	3.2516
3299.6	7.284	3.2599
3300.6	7.4752	3.2677
3301.5	7.7049	3.2774
3302.5	7.9885	3.2908
3303.5	8.3268	3.3078
3304.4	8.6976	3.327
3305.4	9.0632	3.3455
3306.4	9.3895	3.3609
3307.3	9.667	3.3716
3308.3	9.918	3.3783
3309.2	10.184	3.3834
3310.2	10.505	3.3898
3311.2	10.896	3.4004
3312.1	11.347	3.4159
3313.1	11.831	3.4353
3314.1	12.321	3.4553
3315	12.807	3.4722
3316	13.3	3.4832
3317	13.83	3.4878
3317.9	14.429	3.4885
3318.9	15.114	3.4898
3319.9	15.87	3.4964
3320.8	16.659	3.5105
3321.8	17.43	3.5311
3322.7	18.154	3.5543
3323.7	18.849	3.5756
3324.7	19.578	3.5923
3325.6	20.416	3.6048
3326.6	21.406	3.6158
3327.6	22.527	3.628
3328.5	23.692	3.6426
3329.5	24.782	3.6587
3330.5	25.712	3.6742
3331.4	26.474	3.688
3332.4	27.144	3.7002
3333.4	27.839	3.7119
3334.3	28.663	3.7246
3335.3	29.667	3.7391
3336.2	30.835	3.7554
3337.2	32.083	3.7731
3338.2	33.292	3.7916
3339.1	34.342	3.8096
3340.1	35.162	3.826
3341.1	35.76	3.8397
3342	36.201	3.8506
3343	36.569	3.8599
3344	36.911	3.87
3344.9	37.222	3.883
3345.9	37.463	3.9
3346.9	37.597	3.9199
3347.8	37.614	3.9402
3348.8	37.534	3.9583
3349.7	37.375	3.9727
3350.7	37.132	3.984
3351.7	36.783	3.9942
3352.6	36.314	4.0053
3353.6	35.755	4.0184
3354.6	35.187	4.0328
3355.5	34.707	4.0465
3356.5	34.389	4.0576
3357.5	34.242	4.0653
3358.4	34.197	4.0709
3359.4	34.141	4.0773
3360.4	33.969	4.0869
3361.3	33.652	4.1013
3362.3	33.253	4.1198
3363.2	32.889	4.1403
3364.2	32.659	4.1604
3365.2	32.595	4.1781
3366.1	32.653	4.1927
3367.1	32.754	4.2044
3368.1	32.846	4.2144
3369	32.942	4.2242
3370	33.113	4.2356
3371	33.433	4.2496
3371.9	33.93	4.2658
3372.9	34.559	4.2823
3373.9	35.23	4.2963
3374.8	35.857	4.3054
3375.8	36.403	4.3092
3376.7	36.891	4.3098
3377.7	37.372	4.3109
3378.7	37.881	4.3162
3379.6	38.427	4.3273
3380.6	39.003	4.3431
3381.6	39.62	4.3603
3382.5	40.318	4.3751
3383.5	41.152	4.3851
3384.5	42.156	4.391
3385.4	43.309	4.3959
3386.4	44.529	4.4045
3387.4	45.695	4.4196
3388.3	46.699	4.4407
3389.3	47.487	4.4637
3390.2	48.086	4.4824
3391.2	48.58	4.4921
3392.2	49.064	4.4919
3393.1	49.617	4.4856
3394.1	50.272	4.4796
3395.1	51.018	4.4792
3396	51.801	4.4867
3397	52.54	4.5006
3398	53.131	4.5174
3398.9	53.473	4.5336
3399.9	53.495	4.5479
3400.9	53.208	4.5601
3401.8	52.727	4.5712
3402.8	52.251	4.5814
3403.7	51.996	4.5907
3404.7	52.105	4.5988
3405.7	52.584	4.6062
3406.6	53.277	4.6141
3407.6	53.904	4.6242
3408.6	54.179	4.6371
3409.5	53.969	4.6522
3410.5	53.35	4.6678
3411.5	52.523	4.6816
3412.4	51.678	4.6916
3413.4	50.927	4.697
3414.4	50.327	4.6981
3415.3	49.925	4.6968
3416.3	49.761	4.6954
3417.2	49.833	4.6966
3418.2	50.036	4.7026
3419.2	50.151	4.7139
3420.1	49.915	4.73
3421.1	49.177	4.7487
3422.1	48	4.7673
3423	46.625	4.7837
3424	45.326	4.7968
3425	44.29	4.8072
3425.9	43.582	4.8164
3426.9	43.153	4.8259
3427.8	42.88	4.8367
3428.8	42.6	4.8491
3429.8	42.156	4.8625
3430.7	41.454	4.8761
3431.7	40.498	4.8893
3432.7	39.38	4.9018
3433.6	38.231	4.9139
3434.6	37.153	4.9259
3435.6	36.189	4.9382
3436.5	35.323	4.9508
3437.5	34.509	4.9632
3438.5	33.703	4.9748
3439.4	32.886	4.9848
3440.4	32.054	4.9933
3441.3	31.207	5.0009
3442.3	30.34	5.0092
3443.3	29.449	5.0196
3444.2	28.537	5.0329
3445.2	27.625	5.0487
3446.2	26.737	5.0651
3447.1	25.893	5.0799
3448.1	25.097	5.091
3449.1	24.337	5.098
3450	23.595	5.1022
3451	22.855	5.1061
3452	22.106	5.1124
3452.9	21.344	5.1222
3453.9	20.569	5.1345
3454.8	19.79	5.1474
3455.8	19.029	5.1586
3456.8	18.31	5.168
3457.7	17.658	5.1769
3458.7	17.084	5.1869
3459.7	16.576	5.1988
3460.6	16.108	5.2117
3461.6	15.651	5.2239
3462.6	15.185	5.2346
3463.5	14.712	5.2449
3464.5	14.247	5.2572
3465.5	13.806	5.2732
3466.4	13.395	5.2921
3467.4	13.011	5.3106
3468.3	12.644	5.3242
3469.3	12.289	5.3305
3470.3	11.947	5.3302
3471.2	11.626	5.3273
3472.2	11.336	5.3266
3473.2	11.08	5.3316
3474.1	10.858	5.3426
3475.1	10.66	5.3573
3476.1	10.476	5.3723
3477	10.293	5.3849
3478	10.102	5.3946
3479	9.8998	5.4027
3479.9	9.6929	5.4109
3480.9	9.4956	5.4202
3481.8	9.324	5.4303
3482.8	9.1867	5.4399
3483.8	9.0798	5.4479
3484.7	8.9878	5.4545
3485.7	8.8903	5.4607
3486.7	8.7721	5.4677
3487.6	8.6297	5.4757
3488.6	8.4722	5.484
3489.6	8.3172	5.4911
3490.5	8.1828	5.496
3491.5	8.0811	5.4989
3492.5	8.0134	5.5011
3493.4	7.9702	5.5043
3494.4	7.9343	5.5095
3495.3	7.8875	5.5167
3496.3	7.818	5.5256
3497.3	7.726	5.5355
3498.2	7.6223	5.5463
3499.2	7.5243	5.5582
3500.2	7.4467	5.5711
3501.1	7.396	5.5842
3502.1	7.3673	5.596
3503.1	7.3471	5.6051
3504	7.3193	5.6108
3505	7.2734	5.6134
3506	7.2091	5.6144
3506.9	7.1373	5.6156
3507.9	7.0733	5.6182
3508.8	7.0296	5.6226
3509.8	7.0087	5.6286
3510.8	7.0013	5.6358
3511.7	6.9916	5.6437
3512.7	6.9663	5.6523
3513.7	6.9218	5.6615
3514.6	6.8654	5.671
3515.6	6.8095	5.6803
3516.6	6.7645	5.6887
3517.5	6.7324	5.6957
3518.5	6.7073	5.7009
3519.5	6.6808	5.7044
3520.4	6.6483	5.7068
3521.4	6.6125	5.7086
3522.3	6.5814	5.7101
3523.3	6.5631	5.7111
3524.3	6.5606	5.7111
3525.2	6.5685	5.7101
3526.2	6.5752	5.7089
3527.2	6.5684	5.7089
3528.1	6.5405	5.7116
3529.1	6.4917	5.7171
3530.1	6.4304	5.7242
3531	6.3683	5.7304
3532	6.3166	5.7333
3533	6.2819	5.7316
3533.9	6.2649	5.7261
3534.9	6.2609	5.7187
3535.8	6.2621	5.712
3536.8	6.2601	5.7076
3537.8	6.2488	5.7058
3538.7	6.226	5.7051
3539.7	6.194	5.7032
3540.7	6.1577	5.6982
3541.6	6.1222	5.6891
3542.6	6.0902	5.6773
3543.6	6.0621	5.6655
3544.5	6.0376	5.6569
3545.5	6.0182	5.6535
3546.5	6.0074	5.655
3547.4	6.009	5.659
3548.4	6.0238	5.6622
3549.3	6.0475	5.6619
3550.3	6.071	5.6566
3551.3	6.0839	5.6468
3552.2	6.0776	5.6338
3553.2	6.0487	5.6192
3554.2	5.9983	5.604
3555.1	5.9318	5.5885
3556.1	5.857	5.572
3557.1	5.7832	5.5536
3558	5.7199	5.5333
3559	5.674	5.5121
3559.9	5.647	5.4918
3560.9	5.6325	5.4736
3561.9	5.6196	5.4575
3562.8	5.5969	5.442
3563.8	5.5585	5.425
3564.8	5.506	5.4055
3565.7	5.4474	5.3846
3566.7	5.392	5.3645
3567.7	5.3464	5.3472
3568.6	5.312	5.3322
3569.6	5.286	5.3172
3570.6	5.2628	5.2991
3571.5	5.2358	5.2765
3572.5	5.199	5.2507
3573.4	5.1492	5.224
3574.4	5.0875	5.1986
3575.4	5.0203	5.1744
3576.3	4.9561	5.149
3577.3	4.9014	5.1198
3578.3	4.8565	5.0857
3579.2	4.8157	5.0482
3580.2	4.771	5.0108
3581.2	4.7172	4.9764
3582.1	4.6549	4.9458
3583.1	4.5897	4.9173
3584.1	4.5289	4.8872
3585	4.4772	4.8527
3586	4.4355	4.813
3586.9	4.4006	4.7699
3587.9	4.367	4.7271
3588.9	4.3282	4.6874
3589.8	4.2796	4.6518
3590.8	4.2197	4.6194
3591.8	4.1517	4.588
3592.7	4.0825	4.556
3593.7	4.0204	4.5228
3594.7	3.9708	4.4883
3595.6	3.9336	4.4528
3596.6	3.9033	4.4156
3597.6	3.8723	4.3758
3598.5	3.8352	4.3329
3599.5	3.7917	4.2867
3600.4	3.7449	4.2378
3601.4	3.6997	4.1869
3602.4	3.6597	4.1347
3603.3	3.6257	4.0819
3604.3	3.5969	4.03
3605.3	3.5708	3.981
3606.2	3.5443	3.9371
3607.2	3.5138	3.899
3608.2	3.4763	3.8648
3609.1	3.4308	3.8304
3610.1	3.3783	3.792
3611.1	3.3219	3.7476
3612	3.2648	3.6982
3613	3.2092	3.6471
3613.9	3.1553	3.5971
3614.9	3.1031	3.5494
3615.9	3.0528	3.5026
3616.8	3.005	3.4546
3617.8	2.96	3.4044
3618.8	2.9169	3.353
3619.7	2.8732	3.303
3620.7	2.8269	3.2571
3621.7	2.7775	3.2158
3622.6	2.727	3.1771
3623.6	2.6779	3.1375
3624.6	2.6317	3.0933
3625.5	2.5869	3.0433
3626.5	2.5399	2.9889
3627.4	2.4864	2.9335
3628.4	2.4247	2.8808
3629.4	2.3565	2.8323
3630.3	2.2865	2.7868
3631.3	2.2202	2.7415
3632.3	2.1615	2.6939
3633.2	2.1113	2.6438
3634.2	2.0678	2.5932
3635.2	2.0274	2.5454
3636.1	1.9863	2.5025
3637.1	1.9419	2.4644
3638.1	1.8938	2.4285
3639	1.843	2.3916
3640	1.7916	2.3512
3640.9	1.7413	2.3074
3641.9	1.693	2.2617
3642.9	1.6466	2.2159
3643.8	1.6021	2.1708
3644.8	1.5595	2.1257
3645.8	1.5192	2.0797
3646.7	1.4809	2.0327
3647.7	1.444	1.9864
3648.7	1.4068	1.9435
3649.6	1.3672	1.9059
3650.6	1.3239	1.873
3651.6	1.2762	1.8417
3652.5	1.2252	1.8083
3653.5	1.1738	1.7705
3654.4	1.126	1.7287
3655.4	1.0863	1.6854
3656.4	1.0578	1.6437
3657.3	1.0402	1.6052
3658.3	1.0301	1.5691
3659.3	1.0221	1.5337
3660.2	1.0119	1.4975
3661.2	0.99835	1.4609
3662.2	0.9837	1.4256
3663.1	0.97221	1.3934
3664.1	0.96706	1.3649
3665.1	0.96854	1.3389
3666	0.97388	1.313
3667	0.9792	1.2849
3667.9	0.9819	1.2539
3668.9	0.98231	1.2206
3669.9	0.9833	1.1869
3670.8	0.98854	1.1542
3671.8	1.0003	1.1229
3672.8	1.0187	1.0924
3673.7	1.0427	1.0621
3674.7	1.0716	1.032
3675.7	1.1055	1.0027
3676.6	1.1457	0.97495
3677.6	1.1932	0.94846
3678.6	1.2477	0.92237
3679.5	1.3073	0.89589
3680.5	1.3698	0.86923
3681.4	1.4326	0.84371
3682.4	1.4929	0.82084
3683.4	1.5472	0.80093
3684.3	1.5918	0.78247
3685.3	1.6244	0.76288
3686.3	1.6455	0.74022
3687.2	1.6594	0.71477
3688.2	1.6724	0.68931
3689.2	1.6889	0.66769
3690.1	1.7089	0.65253
3691.1	1.7274	0.64355
3692.1	1.7379	0.63767
3693	1.7362	0.63069
3694	1.7223	0.61944
3694.9	1.6994	0.60318
3695.9	1.6702	0.58357
3696.9	1.6342	0.56367
3697.8	1.5888	0.54629
3698.8	1.5308	0.5329
3699.8	1.4604	0.52323
3700.7	1.3818	0.51574
3701.7	1.3025	0.50856
3702.7	1.2295	0.50033
3703.6	1.1673	0.49046
3704.6	1.1164	0.47885
3705.5	1.0747	0.46545
3706.5	1.0387	0.45001
3707.5	1.0057	0.43243
3708.4	0.97489	0.41338
3709.4	0.94767	0.39442
3710.4	0.92671	0.37757
3711.3	0.91416	0.3642
3712.3	0.90955	0.35416
3713.3	0.88932	0.34593
3714.2	0.84816	0.3378
3715.2	0.80444	0.3292
3716.2	0.75962	0.32113
3717.1	0.71881	0.31532
3718.1	0.68765	0.31225
3719	0.66849	0.30776
3720	0.65835	0.3023
3721	0.65044	0.29299
3721.9	0.63829	0.27905
3722.9	0.62014	0.26258
3723.9	0.60009	0.24766
3724.8	0.58546	0.23799
3725.8	0.58171	0.23493
3726.8	0.5886	0.23686
3727.7	0.59997	0.24044
3728.7	0.60753	0.24241
3729.7	0.6059	0.24092
3730.6	0.59575	0.2356
3731.6	0.58321	0.22697
3732.5	0.57612	0.2159
3733.5	0.57945	0.20356
3734.5	0.59289	0.19157
3735.4	0.61162	0.18177
3736.4	0.62989	0.1753
3737.4	0.64423	0.17176
3738.3	0.65437	0.16902
3739.3	0.66167	0.16434
3740.3	0.66731	0.15586
3741.2	0.67188	0.14365
3742.2	0.67648	0.12965
3743.2	0.68364	0.11661
3744.1	0.69675	0.10656
3745.1	0.71755	0.099821
3746	0.70939	0.09526
3747	0.69943	0.091408
3748	0.68521	0.087511
3748.9	0.66488	0.083852
3749.9	0.64125	0.081262
3750.9	0.62022	0.080408
3751.8	0.6068	0.081289
3752.8	0.60173	0.083207
3753.8	0.60106	0.085058
3754.7	0.59896	0.085718
3755.7	0.59138	0.084265
3756.7	0.57823	0.080232
3757.6	0.56306	0.073875
3758.6	0.5507	0.066419
3759.5	0.54447	0.059834
3760.5	0.54437	0.056147
3761.5	0.54713	0.056386
3762.4	0.54781	0.059861
3763.4	0.54193	0.064168
3764.4	0.52733	0.066145
3765.3	0.50519	0.063369
3766.3	0.47975	0.055591
3767.3	0.45663	0.045141
3768.2	0.44027	0.036026
3769.2	0.43185	0.03197
3770.2	0.42871	0.034544
3771.1	0.42603	0.042289
3772.1	0.41968	0.051564
3773	0.40867	0.058468
3774	0.39543	0.0608
3775	0.38401	0.058789
3775.9	0.37745	0.054406
3776.9	0.37611	0.049854
3777.9	0.37762	0.046316
3778.8	0.37835	0.043637
3779.8	0.37501	0.041016
3780.8	0.36565	0.03796
3781.7	0.34977	0.034789
3782.7	0.32823	0.032378
3783.7	0.30359	0.031548
3784.6	0.28007	0.032678
3785.6	0.26275	0.035742
3786.5	0.25548	0.0405
3787.5	0.25872	0.046514
3788.5	0.26872	0.052786
3789.4	0.27886	0.057624
3790.4	0.28263	0.059
3791.4	0.27638	0.05563
3792.3	0.26044	0.048012
3793.3	0.23842	0.038667
3794.3	0.21509	0.03109
3795.2	0.19457	0.027981
3796.2	0.17927	0.029703
3797.2	0.16986	0.034098
3798.1	0.16553	0.037648
3799.1	0.16448	0.037409
3800	0.16445	0.032515
