# Supplementary material for: Extensive iron–water exchange at Earth’s core–mantle boundary can explain seismic anomalies
Source: Nat Commun. 2024 Oct 15;15:8701. doi: 10.1038/s41467-024-52677-9 (PMC11480218; doi:10.1038/s41467-024-52677-9)
Supplement: Supplementary file 3 — Source data [file 41467_2024_52677_MOESM3_ESM.zip › Source Data/Source Data FigS4.xlsx]

## Sheet: FigS4a (Fe number)
Water ratio	PPv Fe# D=0.5	PPv Fe# D=0.2	PPv Fe# D=0.05	Fp Fe# D=0.5	Fp Fe# D=0.2	Fp Fe# D=0.05
0	0.099	0.042	0.011	0.18	0.18	0.18
0.002	0.101	0.043	0.011	0.183	0.185	0.186
0.02	0.119	0.055	0.015	0.213	0.224	0.237
0.04	0.138	0.067	0.02	0.243	0.263	0.287
0.06	0.157	0.079	0.024	0.271	0.299	0.331
0.08	0.175	0.09	0.029	0.298	0.331	0.37
0.1	0.192	0.101	0.033	0.323	0.36	0.406
0.12	0.209	0.112	0.038	0.346	0.388	0.438
0.14	0.226	0.123	0.042	0.368	0.413	0.468
0.16	0.242	0.134	0.047	0.39	0.436	0.494
0.18	0.258	0.145	0.051	0.41	0.458	0.519
0.2	0.273	0.155	0.056	0.429	0.479	0.542
0.22	0.288	0.166	0.061	0.448	0.498	0.563
0.24	0.303	0.176	0.065	0.465	0.516	0.583
0.26	0.318	0.186	0.07	0.483	0.534	0.601
0.28	0.333	0.197	0.075	0.499	0.55	0.619
0.3	0.347	0.207	0.08	0.515	0.566	0.635
0.32	0.361	0.217	0.085	0.531	0.581	0.65
0.34	0.375	0.228	0.09	0.546	0.596	0.665
0.36	0.389	0.238	0.095	0.56	0.61	0.678
0.38	0.403	0.249	0.101	0.575	0.623	0.691
0.4	0.417	0.259	0.106	0.589	0.636	0.704
0.42	0.431	0.27	0.112	0.602	0.649	0.715
0.44	0.444	0.28	0.117	0.615	0.661	0.727
0.46	0.458	0.291	0.123	0.628	0.672	0.737
0.48	0.471	0.302	0.129	0.641	0.684	0.748
0.5	0.485	0.313	0.135	0.653	0.695	0.757
0.52	0.498	0.324	0.141	0.665	0.705	0.767
0.54	0.512	0.335	0.148	0.677	0.716	0.776
0.56	0.525	0.346	0.154	0.689	0.726	0.785
0.58	0.538	0.358	0.161	0.7	0.736	0.793

## Sheet: Figs4b (Bulk Density) 
Water ratio	PPv + Fp (g/cm3) D =0.5	PPv + Fp (g/cm3) D =0.2	PPv + Fp (g/cm3) D =0.05
0	5.599	5.526	5.486
0.002	5.605	5.532	5.492
0.02	5.657	5.585	5.546
0.04	5.715	5.644	5.606
0.06	5.773	5.703	5.665
0.08	5.831	5.763	5.725
0.1	5.888	5.822	5.785
0.12	5.946	5.881	5.845
0.14	6.004	5.94	5.905
0.16	6.062	5.999	5.964
0.18	6.12	6.058	6.024
0.2	6.178	6.117	6.084
0.22	6.236	6.176	6.144
0.24	6.294	6.236	6.204
0.26	6.352	6.295	6.263
0.28	6.41	6.354	6.323
0.3	6.468	6.413	6.383
0.32	6.526	6.472	6.443
0.34	6.584	6.531	6.503
0.36	6.641	6.59	6.562
0.38	6.699	6.65	6.622
0.4	6.757	6.709	6.682
0.42	6.815	6.768	6.742
0.44	6.873	6.827	6.802
0.46	6.931	6.886	6.861
0.48	6.989	6.945	6.921
0.5	7.047	7.004	6.981
0.52	7.105	7.063	7.041
0.54	7.163	7.123	7.101
0.56	7.221	7.182	7.16
0.58	7.279	7.241	7.22
0.6	7.337	7.3	7.28

## Sheet: FigS4c (Vp) 
Water ratio	PPv + Fp (km/s) D=0.5	PPv + Fp (km/s) D=0.2	PPv + Fp (km/s) D=0.05
0	13.484	13.608	13.676
0.002	13.472	13.596	13.663
0.02	13.359	13.481	13.548
0.04	13.234	13.354	13.418
0.06	13.11	13.226	13.288
0.08	12.986	13.098	13.156
0.1	12.862	12.971	13.024
0.12	12.739	12.843	12.893
0.14	12.616	12.716	12.761
0.16	12.493	12.589	12.629
0.18	12.371	12.462	12.497
0.2	12.25	12.336	12.366
0.22	12.128	12.21	12.236
0.24	12.008	12.085	12.106
0.26	11.887	11.961	11.977
0.28	11.767	11.837	11.848
0.3	11.648	11.713	11.721
0.32	11.529	11.591	11.594
0.34	11.411	11.468	11.468
0.36	11.293	11.347	11.343
0.38	11.176	11.226	11.219
0.4	11.059	11.106	11.096
0.42	10.943	10.987	10.974
0.44	10.827	10.869	10.852
0.46	10.712	10.751	10.732
0.48	10.598	10.633	10.613
0.5	10.484	10.517	10.494
0.52	10.37	10.401	10.377
0.54	10.258	10.286	10.26
0.56	10.145	10.172	10.145
0.58	10.034	10.058	10.03
0.6	9.922	9.946	9.916

## Sheet: FigS4d (Vs) 
Water ratio	PPv + Fp (km/s) D=0.5	PPv + Fp (km/s) D=0.2	PPv + Fp (km/s) D=0.05
0	6.999	7.122	7.189
0.002	6.989	7.112	7.18
0.02	6.899	7.024	7.094
0.04	6.801	6.926	6.997
0.06	6.704	6.828	6.899
0.08	6.608	6.731	6.801
0.1	6.513	6.634	6.702
0.12	6.419	6.537	6.603
0.14	6.326	6.441	6.504
0.16	6.234	6.346	6.405
0.18	6.142	6.252	6.307
0.2	6.052	6.158	6.21
0.22	5.963	6.065	6.113
0.24	5.874	5.973	6.016
0.26	5.786	5.881	5.921
0.28	5.699	5.79	5.826
0.3	5.613	5.7	5.733
0.32	5.528	5.611	5.64
0.34	5.443	5.523	5.548
0.36	5.36	5.436	5.457
0.38	5.276	5.349	5.368
0.4	5.194	5.263	5.279
0.42	5.113	5.178	5.192
0.44	5.032	5.094	5.105
0.46	4.951	5.011	5.019
0.48	4.872	4.929	4.935
0.5	4.793	4.847	4.851
0.52	4.715	4.766	4.769
0.54	4.638	4.686	4.687
0.56	4.561	4.607	4.607
0.58	4.485	4.529	4.527
0.6	4.41	4.451	4.449
