# Supplementary material for: Extensive iron–water exchange at Earth’s core–mantle boundary can explain seismic anomalies
Source: Nat Commun. 2024 Oct 15;15:8701. doi: 10.1038/s41467-024-52677-9 (PMC11480218; doi:10.1038/s41467-024-52677-9)
Supplement: Supplementary file 3 — Source data [file 41467_2024_52677_MOESM3_ESM.zip › Source Data/Source Data FigS5.xlsx]

## Sheet: FigS5 (Vp) 
Water ratio	PPv + Fp (km/s) +20%	PPv + Fp (km/s)	PPv + Fp (km/s) -20%
0	13.555	13.608	13.661
0.002	13.54	13.596	13.65
0.02	13.408	13.481	13.553
0.04	13.259	13.354	13.445
0.06	13.11	13.226	13.338
0.08	12.961	13.098	13.231
0.1	12.811	12.971	13.125
0.12	12.66	12.843	13.019
0.14	12.51	12.716	12.914
0.16	12.359	12.589	12.809
0.18	12.209	12.462	12.705
0.2	12.059	12.336	12.602
0.22	11.91	12.21	12.499
0.24	11.76	12.085	12.396
0.26	11.612	11.961	12.294
0.28	11.464	11.837	12.193
0.3	11.317	11.713	12.092
0.32	11.17	11.591	11.992
0.34	11.025	11.468	11.893
0.36	10.88	11.347	11.794
0.38	10.736	11.226	11.696
0.4	10.593	11.106	11.598
0.42	10.45	10.987	11.501
0.44	10.309	10.869	11.405
0.46	10.168	10.751	11.309
0.48	10.029	10.633	11.214
0.5	9.89	10.517	11.119
0.52	9.752	10.401	11.025
0.54	9.615	10.286	10.932
0.56	9.479	10.172	10.839
0.58	9.344	10.058	10.747
0.6	9.21	9.946	10.655

## Sheet: FigS5 (Vs) 
Water ratio	PPv + Fp (km/s) +20%	PPv + Fp (km/s)	PPv + Fp (km/s) -20%
0	7.083	7.122	7.16
0.002	7.072	7.112	7.152
0.02	6.97	7.024	7.076
0.04	6.856	6.926	6.992
0.06	6.743	6.828	6.91
0.08	6.629	6.731	6.828
0.1	6.514	6.634	6.747
0.12	6.401	6.537	6.667
0.14	6.287	6.441	6.588
0.16	6.174	6.346	6.509
0.18	6.061	6.252	6.431
0.2	5.949	6.158	6.354
0.22	5.838	6.065	6.278
0.24	5.728	5.973	6.202
0.26	5.618	5.881	6.127
0.28	5.509	5.79	6.053
0.3	5.401	5.7	5.98
0.32	5.294	5.611	5.908
0.34	5.189	5.523	5.836
0.36	5.084	5.436	5.765
0.38	4.98	5.349	5.694
0.4	4.877	5.263	5.625
0.42	4.775	5.178	5.556
0.44	4.675	5.094	5.488
0.46	4.575	5.011	5.42
0.48	4.477	4.929	5.353
0.5	4.379	4.847	5.287
0.52	4.283	4.766	5.221
0.54	4.188	4.686	5.157
0.56	4.093	4.607	5.092
0.58	4	4.529	5.029
0.6	3.908	4.451	4.966
