# Supplementary material for: Extensive iron–water exchange at Earth’s core–mantle boundary can explain seismic anomalies
Source: Nat Commun. 2024 Oct 15;15:8701. doi: 10.1038/s41467-024-52677-9 (PMC11480218; doi:10.1038/s41467-024-52677-9)
Supplement: Supplementary file 3 — Source data [file 41467_2024_52677_MOESM3_ESM.zip › Source Data/Source Data FigS6.xlsx]

## Sheet: FigS6 (Vp) 
Fe number	Fp (km/s) +30%	Fp (km/s)	Fp (km/s) -30%	Fe number (Expr.)	Expr. (km/s)
0	13.4	13.4	13.4	0.78	9.4
0.5	9.11	10.1	11.09	0.94	8.93

## Sheet: FigS6 (Vs) 
Fe number	Fp (km/s) +30%	Fp (km/s)	Fp (km/s) -30%	Fe number (Expr.)	Expr. (km/s)
0	7	7	7	0.78	3.44
0.5	4.02	4.7	5.39	0.94	3.46

## Sheet: FigS6 (density) 
Fe number	Fp (g/cm3)	Fe number (Expr.)	Expr. (g/cm3)
0	5.03	0.78	7.888
0.5	7.06	0.94	8.522
